# Supplementary material for: The Effect of Ryegrass Silage Feeding on Equine Fecal Microbiota and Blood Metabolite Profile
Source: Front Microbiol. 2021 Aug 23;12:715709. doi: 10.3389/fmicb.2021.715709 (PMC8419423; doi:10.3389/fmicb.2021.715709)
Supplement: Supplementary file 1 [file Data_Sheet_1.xlsx]

## Sheet: Sheet1
Index	Formula	Compounds	Class I	Class II	VIP	Fold_Change	Log2FC	Type
LIPID-P-0782	C47H90O6	TG(14:0_14:0_16:0)	GL	TG	1.54386	0.383401	-1.38307	down
LIPID-P-0785	C48H92O6	TG(14:0_15:0_16:0)	GL	TG	1.44024	0.376127	-1.41071	down
LIPID-P-0798	C55H106O6	TG(14:0_18:0_20:0)	GL	TG	1.17644	2.27279	1.18446	up
LIPID-P-0829	C47H88O6	TG(12:0_14:0_18:1)	GL	TG	1.51235	0.43591	-1.1979	down
LIPID-P-0833	C49H92O6	TG(12:0_16:0_18:1)	GL	TG	1.01219	0.498358	-1.00475	down
LIPID-P-0834	C49H92O6	TG(14:0_16:0_16:1)	GL	TG	1.52685	0.364643	-1.45544	down
LIPID-P-0835	C50H94O6	TG(15:0_16:0_16:1)	GL	TG	1.21557	0.342972	-1.54384	down
LIPID-P-0836	C50H94O6	TG(14:0_15:0_18:1)	GL	TG	1.11706	0.256811	-1.96122	down
LIPID-P-0837	C51H96O6	TG(16:0_16:0_16:1)	GL	TG	1.30378	0.474471	-1.07561	down
LIPID-P-0840	C52H98O6	TG(15:0_16:0_18:1)	GL	TG	1.22571	0.281332	-1.82965	down
LIPID-P-0848	C55H104O6	TG(16:0_16:1_20:0)	GL	TG	1.38111	2.5302	1.33925	up
LIPID-P-0851	C57H108O6	TG(16:0_18:0_20:1)	GL	TG	1.47905	3.42985	1.77815	up
LIPID-P-0852	C57H108O6	TG(18:0_18:0_18:1)	GL	TG	1.17958	2.22589	1.15438	up
LIPID-P-0853	C57H108O6	TG(16:0_20:0_18:1)	GL	TG	1.49518	4.0312	2.01121	up
LIPID-P-0858	C59H112O6	TG(16:0_18:1_22:0)	GL	TG	1.46374	3.02012	1.5946	up
LIPID-P-0865	C61H116O6	TG(16:0_24:0_18:1)	GL	TG	1.11807	2.68571	1.42531	up
LIPID-P-0892	C49H90O6	TG(14:1_16:0_16:1)	GL	TG	1.20953	0.385414	-1.37552	down
LIPID-P-0893	C49H90O6	TG(12:0_16:0_18:2)	GL	TG	1.14787	0.27934	-1.83991	down
LIPID-P-0897	C50H92O6	TG(14:0_16:1_17:1)	GL	TG	1.58528	0.258537	-1.95156	down
LIPID-P-0898	C50H92O6	TG(14:0_15:0_18:2)	GL	TG	1.47847	0.113539	-3.13873	down
LIPID-P-0899	C50H92O6	TG(15:0_16:1_16:1)	GL	TG	1.55433	0.2044	-2.29053	down
LIPID-P-0901	C51H94O6	TG(16:0_16:1_16:1)	GL	TG	1.40634	0.295354	-1.75948	down
LIPID-P-0902	C51H94O6	TG(14:0_16:0_18:2)	GL	TG	1.40734	0.273606	-1.86983	down
LIPID-P-0905	C51H94O6	TG(14:0_16:1_18:1)	GL	TG	1.58227	0.271967	-1.8785	down
LIPID-P-0906	C52H96O6	TG(16:0_16:1_17:1)	GL	TG	1.49698	0.306449	-1.70628	down
LIPID-P-0907	C52H96O6	TG(15:0_16:0_18:2)	GL	TG	1.41972	0.164338	-2.60526	down
LIPID-P-0908	C52H96O6	TG(15:0_16:1_18:1)	GL	TG	1.46932	0.15259	-2.71227	down
LIPID-P-0909	C53H98O6	TG(16:0_16:1_18:1)	GL	TG	1.31267	0.319115	-1.64785	down
LIPID-P-0913	C54H100O6	TG(15:0_17:0_19:2)	GL	TG	1.30414	0.217604	-2.20022	down
LIPID-P-0924	C57H106O6	TG(16:0_18:1_20:1)	GL	TG	1.1267	2.10495	1.07379	up
LIPID-P-0925	C57H106O6	TG(16:1_18:0_20:1)	GL	TG	1.24198	2.34277	1.22821	up
LIPID-P-0933	C59H110O6	TG(18:0_18:1_20:1)	GL	TG	1.30699	3.07983	1.62285	up
LIPID-P-0934	C59H110O6	TG(18:0_18:2_20:0)	GL	TG	1.41475	2.84024	1.50601	up
LIPID-P-0935	C59H110O6	TG(16:0_18:1_22:1)	GL	TG	1.05266	2.01676	1.01204	up
LIPID-P-0967	C51H92O6	TG(14:0_16:1_18:2)	GL	TG	1.44579	0.239946	-2.05922	down
LIPID-P-0969	C51H92O6	TG(16:0_14:1_18:2)	GL	TG	1.3708	0.294491	-1.7637	down
LIPID-P-0970	C52H94O6	TG(16:1_16:1_17:1)	GL	TG	1.56926	0.219452	-2.18802	down
LIPID-P-0971	C52H94O6	TG(15:0_16:1_18:2)	GL	TG	1.49479	0.142567	-2.81029	down
LIPID-P-0973	C53H96O6	TG(16:1_16:1_18:1)	GL	TG	1.34577	0.29397	-1.76626	down
LIPID-P-0976	C53H96O6	TG(16:0_16:1_18:2)	GL	TG	1.42865	0.218179	-2.19642	down
LIPID-P-0977	C54H98O6	TG(16:1_17:1_18:1)	GL	TG	1.21711	0.241452	-2.05019	down
LIPID-P-0978	C54H98O6	TG(15:0_18:1_18:2)	GL	TG	1.3936	0.150313	-2.73396	down
LIPID-P-0979	C54H98O6	TG(16:0_17:1_18:2)	GL	TG	1.32563	0.234498	-2.09236	down
LIPID-P-1033	C51H90O6	TG(14:0_16:1_18:3)	GL	TG	1.27111	0.306753	-1.70485	down
LIPID-P-1035	C52H92O6	TG(15:0_16:1_18:3)	GL	TG	1.53719	0.139644	-2.84018	down
LIPID-P-1036	C53H94O6	TG(14:0_18:2_18:2)	GL	TG	1.07219	0.390611	-1.3562	down
LIPID-P-1037	C53H94O6	TG(16:1_16:1_18:2)	GL	TG	1.41237	0.237882	-2.07168	down
LIPID-P-1039	C53H94O6	TG(16:0_16:1_18:3)	GL	TG	1.50154	0.222895	-2.16556	down
LIPID-P-1040	C53H94O6	TG(14:0_16:0_20:4)	GL	TG	1.29654	0.39239	-1.34964	down
LIPID-P-1042	C54H96O6	TG(15:0_18:2_18:2)	GL	TG	1.36659	0.153551	-2.70321	down
LIPID-P-1043	C54H96O6	TG(16:1_17:1_18:2)	GL	TG	1.42084	0.142934	-2.80658	down
LIPID-P-1047	C55H98O6	TG(16:1_18:1_18:2)	GL	TG	1.19971	0.389274	-1.36114	down
LIPID-P-1049	C56H100O6	TG(17:1_18:1_18:2)	GL	TG	1.19351	0.281797	-1.82727	down
LIPID-P-1086	C53H92O6	TG(16:1_16:1_18:3)	GL	TG	1.46552	0.17226	-2.53734	down
LIPID-P-1087	C53H92O6	TG(14:0_18:2_18:3)	GL	TG	1.25664	0.331704	-1.59203	down
LIPID-P-1091	C54H94O6	TG(15:0_16:1_20:4)	GL	TG	1.08175	0.246993	-2.01746	down
LIPID-P-1092	C54H94O6	TG(15:0_18:2_18:3)	GL	TG	1.33113	0.189414	-2.40039	down
LIPID-P-1094	C54H94O6	TG(16:1_17:1_18:3)	GL	TG	1.50446	0.105557	-3.24391	down
LIPID-P-1095	C55H96O6	TG(16:1_18:2_18:2)	GL	TG	1.26733	0.316325	-1.66052	down
LIPID-P-1096	C55H96O6	TG(16:0_18:2_18:3)	GL	TG	1.14476	0.366766	-1.44707	down
LIPID-P-1097	C55H96O6	TG(16:1_18:1_18:3)	GL	TG	1.14384	0.357904	-1.48236	down
LIPID-P-1098	C55H96O6	TG(16:0_16:1_20:4)	GL	TG	1.28059	0.415908	-1.26566	down
LIPID-P-1099	C55H96O6	TG(14:0_16:0_22:5)	GL	TG	1.06521	0.387245	-1.36868	down
LIPID-P-1101	C56H98O6	TG(17:1_18:2_18:2)	GL	TG	1.14443	0.301716	-1.72874	down
LIPID-P-1102	C56H98O6	TG(15:0_18:1_20:4)	GL	TG	1.06143	0.340471	-1.55439	down
LIPID-P-1127	C53H90O6	TG(14:1_18:2_18:3)	GL	TG	1.18579	0.356257	-1.48901	down
LIPID-P-1134	C54H92O6	TG(15:1_18:2_18:3)	GL	TG	1.36222	0.171539	-2.54339	down
LIPID-P-1137	C55H94O6	TG(16:1_18:2_18:3)	GL	TG	1.23755	0.319514	-1.64605	down
LIPID-P-1140	C56H96O6	TG(17:1_18:2_18:3)	GL	TG	1.06266	0.249237	-2.00441	down
LIPID-P-1163	C53H88O6	TG(12:0_18:3_20:4)	GL	TG	1.04573	0.36024	-1.47297	down
LIPID-P-1164	C55H92O6	TG(14:0_18:3_20:4)	GL	TG	1.23261	0.391717	-1.35212	down
LIPID-P-1165	C55H92O6	TG(16:1_16:1_20:5)	GL	TG	1.3137	0.387324	-1.36839	down
LIPID-P-1167	C55H92O6	TG(16:2_18:2_18:3)	GL	TG	1.29226	0.335963	-1.57363	down
LIPID-P-1171	C57H96O6	TG(16:0_16:1_22:6)	GL	TG	1.0664	0.247637	-2.0137	down
LIPID-P-1202	C59H98O6	TG(16:1_16:1_24:6)	GL	TG	1.32733	0.148448	-2.75197	down
